# Supplementary material for: Associations of MDM2 and MDM4 Polymorphisms with Early-Stage Breast Cancer
Source: J Clin Med. 2021 Feb 19;10(4):866. doi: 10.3390/jcm10040866 (PMC7922970; doi:10.3390/jcm10040866)
Supplement: Supplementary file 1 [file jcm-10-00866-s001.zip]

Archive with 2 entries (2 files):
- Supplemental file 1_Table S1 and Table S2.xlsx
- Supplemental file 2_Figure S1.xlsx
