# Supplementary material for: Associations of MDM2 and MDM4 Polymorphisms with Early-Stage Breast Cancer
Source: J Clin Med. 2021 Feb 19;10(4):866. doi: 10.3390/jcm10040866 (PMC7922970; doi:10.3390/jcm10040866)
Supplement: Supplementary file 1 [file jcm-10-00866-s001.zip › Supplemental file 1_Table S1 and Table S2.xlsx]

## Sheet: Table 1S.
Table 1S. Associations between genotypes of each polymorphism with clinicopathological features of breast cancer.
Genotypes and Features	rs2279744 T>G			p value	rs937283 A>G			p value	rs937282 C>G			p value	rs1380576 G>C			p value	rs4245739 C>A			p value
	TT	TG	GG		AA	AG	GG		CC	CG	GG		GG	GC	CC		CC	AC	AA
	n (%)	n (%)	n (%)		n (%)	n (%)	n (%)		n (%)	n (%)	n (%)		n (%)	n (%)	n (%)		n (%)	n (%)	n (%)
Age group				0.758				0.967				0.998				0.500				0.219
30-40 years	16 (32.7 %)	15 (39.5 %)	4 (30.8 %)		8 (33.3 %)	16 (34.8 %)	11 (36.7 %)		8 (64.8 %)	16 (34.8 %)	11 (35.5 %)		4 (40.0 %)	12 (42.9 %)	19 (30.6 %)		4 (57.1 %)	11 (42.3 %)	20 (29.9 %)
41-50 years	33 (67.3 %)	23 (60.5 %)	9 (69.2 %)		16 (66.7 %)	30 (65.2 %)	19 (63.3 %)		15 (65.2 %)	30 (65.2 %)	20 (64.5 %)		6 (60.0 %)	16 (57.1 %)	43 (69.4 %)		3 (42.9 %)	15 (57.7 %)	47 (70.1 %)
pT (pathological tumour size)				0.066				0.112				0.160				0.883				0.159
T1a	29 (59.2 %)	27 (71.1 %)	12 (92.3 %)		20 (83.3 %)	31 (67.4 %)	17 (56.7 %)		19 (82.6 %)	31 (67.4 %)	18 (58.1 %)		7 (70.0 %)	18 (64.3 %)	43 (69.4 %)		6 (85.7 %)	14 (53.8 %)	48 (71.6 %)
T1b	20 (40.8 %)	11 (28.9 %)	1 (7.7 %)		4 (16.7 %)	15 (32.6 %)	13 (43.3 %)		4 (17.4 %)	15 (32.6 %)	13 (41.9 %)		3 (30.0 %)	10 (35.7 %)	19 (30.6 %)		1 (14.3 %)	12 (46.2 %)	19 (28.4 %)
Lymph node involvement (N)				0.542				0.176				0.106				0.959				0.721
Negative	26 (53.1 %)	20 (52.6 %)	9 (69.2 %)		15 (62.5 %)	27 (58.7 %)	12 (40.0 %)		15 (65.2 %)	27 (58.7 %)	12 (38.7 %)		5 (50.0 %)	15 (53.6 %)	34 (54.8 %)		4 (57.1 %)	12 (46.2%)	38 (56.7 %)
Positive	23 (46.9 %)	18 (47.4 %)	4 (30.8 %)		9 (37.5 %)	19 (41.3 %)	18 (60.0 %)		8 (34.8 %)	19 (41.3 %)	19 (61.3 %)		5 (50.0 %)	13 (46.4 %)	28 (45.2 %)		3 (42.9 %)	14 (53.8 %)	29 (43.3 %)
ER				0.186				0.023				0.021				0.005				0.010
Negative	24 (49.0 %)	12 (31.6 %)	7 (53.8 %)		13 (54.2 %)	13 (28.3 %)	17 (56.7 %)		12 (52.2 %)	13 (28.3 %)	18 (58.1 %)		7 (70.0 %)	17 (60.7 %)	19 (30.6 %)		6 (85.7 %)	14 (53.8 %)	23 (34.3 %)
Positive	25 (51.0 %)	26 (68.4 %)	6 (46.2 %)		11 (45.8 %)	33 (71.7 %)	13 (43.3 %)		11 (47.8 %)	33 (71.7 %)	13 (41.9 %)		3 (30.0 %)	11 (39.3 %)	43 (69.4 %)		1 (14.3 %)	12 (46.2 %)	44 (65.7 %)
PR				0.464				0.569				0.460				0.010				0.016
Negative	28 (57.1 %)	19 (50.0 %)	5 (38.5 %)		12 (50.0 %)	22 (47.8 %)	18 (60.0 %)		11 (47.8 %)	22 (47.8 %)	19 (61.3 %)		9 (90.0 %)	17 (60.7 %)	26 (41.9 %)		7 (100.0 %)	15 (57.7 %)	30 (44.8 %)
Positive	21 (42.9 %)	19 (50.0 %)	8 (61.5 %)		12 (50.0 %)	24 (52.2 %)	12 (40.0 %)		12 (52,.2 %)	24 (52.2 %)	12 (38.7 %)		1 (10.0 %)	11 (39.3 %)	36 (58.1 %)		0 (0.0 %)	11 (42.3 %)	37 (55.2 %)
HER2				0.124				0.010				0.033				0.612				0.720
Negative	34 (69.4 %)	33 (86.8 %)	11 (84.6 %)		17 (70.8 %)	42 (91.3 %)	19 (63.3 %)		17 (73.9 %)	41 (89.1 %)	20 (64.5 %)		8 (80.0 %)	20 (71.4 %)	50 (80.6 %)		6 (85.7 %)	19 (73.1 %)	53 (79.1 %)
Positive	15 (30.6 %)	5 (13.2 %)	2 (15.4 %)		7 (29.2 %)	4 (8.7 %)	11 (36.7 %)		6 (26.1 %)	5 (10.9 %)	11 (35.5 %)		2 (20.0 %)	8 (28.6 %)	12 (19.4 %)		1 (14.3 %)	7 (26.9 %)	14 (20.9 %)
Histological grade (G)				0.191				0.262				0.335				0.485				0.772
G1 and G2	33 (67.3 %)	26 (68.4 %)	12 (92.3 %)		20 (83.3 %)	32 (69.6 %)	19 (17.0 %)		19 (82.6 %)	32 (69.6 %)	20 (64.5 %)		6 (60.0 %)	22 (78.6 %)	43 (69.4 %)		4 (57.1 %)	19 (63.0 %)	48 (71.7 %)
G3	16 (32.7 %)	12 (31.6 %)	1 (7.7 %)		4 (16.7 %)	14 (30.4 %)	11 (63.7 %)		4 (17.4 %)	14 (30.4 %)	11 (35.5 %)		4 (40.0 %)	6 (21.4 %)	19 (30.6 %)		3 (42.9 %)	7 (26.9 %)	19 (28.4 %)
Progression				0.241				0.723				0.527				0.168				0.253
Absent	31 (63.3 %)	30 (78.9 %)	8 (61.5 %)		17 (70.8 %)	33 (71.7 %)	19 (63.3 %)		17 (73.9 %)	33 (71.7 %)	19 (61.3 %)		6 (60.0 %)	16 (57.1 %)	47 (75.8 %)		3 (42.9 %)	17 (65.4 %)	49 (73.1 %)
Present	18 (36.7 %)	8 (21.1 %)	5 (38.5 %)		7 (29.2 %)	13 (28.3 %)	11 (36.7 %)		6 (26.1 %)	13 (28.3 %)	12 (38.7 %)		4 (40.0 %)	12 (42.9 %)	15 (24.2 %)		4 (57.1 %)	9 (34.6 %)	18 (26.9 %)
Metastasis				0.133				0.528				0.295				0.168				0.784
Absent	32 (65.3 %)	32 (84.2 %)	10 (76.9 %)		19 (79.2 %)	35 (76.1 %)	20 (66.7 %)		19 (82.6 %)	35 (76.1 %)	20 (64.5 %)		8 (80.0 %)	17 (60.7 %)	49 (79.0 %)		5 (71.4 %)	18 (69.2 %)	51 (76.1 %)
Present	17 (34.7 %)	6 (15.8 %)	3 (23.1 %)		5 (20.8 %)	11 (23.9 %)	10 (33.3 %)		4 (17.4 %)	11 (23.9 %)	11 (35.5 %)		2 (20.0 %)	11 (39.3 %)	13 (21.0 %)		2 (28.6 %)	8 (30.8 %)	16 (23.9 %)
Death				0.485				0.974				0.760				0.308				0.886
Absent	36 (73.5 %)	32 (84.2 %)	10 (76.9 %)		19 (79.2 %)	36 (78.3 %)	23 (76.7 %)		19 (82.6 %)	36 (78.3 %)	23 (74.2 %)		8 (80.0 %)	19 (67.9 %)	51 (82.3 %)		5 (71.4 %)	20 (76.9 %)	53 (79.1 %)
Present	13 (26.5 %)	6 (15.8 %)	3 (23.1 %)		5 (20.8 %)	10 (21.7 %)	7 (23.3 %)		4 (17.4 %)	10 (21.7 %)	8 (25.8 %)		2 (20.0 %)	9 (32.1 %)	11 (17.7 %)		2 (28.6 %)	6 (23.1 %)	14 (20.9 %)
significant p-values are marked in bold
n – number of patients, T1a – >1 mm but ≤5 mm, T1b – >5 mm but ≤10 mm across, ER - estrogen receptor, PR - progesterone receptor, HER2 - human epidermal growth factor receptor 2, G1 – well differentiated (low grade), G2 – moderately differentiated (intermediate grade), G3 – poorly differentiated.

## Sheet: Table 2S.
Table 2S. Multivariate logistic regression analysis of the combined SNPs in MDM2 and MDM4 genes.
Dependent	Covariates		Model No. 1			Model No. 2			Model No. 3
			OR	95 % CI	P	OR	95 % CI	p	OR	95 % CI	p
Positive ER	MDM2	rs937283 AG vs. AA	4.443×109	0.000-inf	1.000	1.870×109	0.000-inf	1.000	3.266×109	0.000-inf	1.000
		rs937283 GG vs. AA	5.488×1018	0.000-inf	0.099	7.000×1017	0.000-inf	0.099	2.197×1018	0.000-inf	0.099
		rs937282 CG vs. CC	0.000	0.000-inf	1.000	0.000	0.000-inf	1.000	0.000	0.000-inf	1.000
		rs937282 GG vs. CC	0.000	0.000-inf	0.099	0.000	0.000-inf	0.099	0.000	0.000-inf	0.099
	PR (+ vs. -)					15.038	4.996-45.261	0.000	17.709	4.885-64.195	0.000
	HER2 (+ vs. -)					1.175	0.328-4.206	0.061	0.816	0.209-3.181	0.770
	Age (41-50 vs. 30-40 years)								1.007	0.326-3.111	0.991
	pT (T1b vs. T1a)								1.895	0.518-6.935	0.334
	N (N1 vs. N0)								3.750	1.046-13.449	0.043
	G (G3 vs. G1+G2)								0.483	0.130-1.795	0.277
Positive HER2	MDM2	rs937283 AG vs. AA	0.000	0.000-inf	1.000	0.000	0.000-inf	1.000	0.000	0.000-inf	1.000
		rs937283 GG vs. AA	0.056	0.000-inf	1.000	0.123	0.000-inf	1.000	0.169	0.000-inf	1.000
		rs937282 CG vs. CC	4.577×109	0.000-inf	1.000	1.615×109	0.000-inf	1.000	2.179×109	0.000-inf	1.000
		rs937282 GG vs. CC	29.042	0.000-inf	1.000	6.617	0.000-inf	1.000	8.081	0.000-inf	1.000
	ER (+ vs. -)					0.869	0.283-2.669	0.807	0.799	0.222-2.877	0.731
	PR (+ vs. -)					0.464	0.152-1.421	0.179	0.455	0.126-1.643	0.229
	Age (41-50 vs. 30-40 years)								0.548	0.199-1.510	0.245
	pT (T1b vs. T1a)								1.998	0.591-6.757	0.266
	N (+ vs. -)								1.352	0.415-4.411	0.617
	G (G3 vs. G1+G2)								0.190	0.042-0.849	0.030
Positive ER	MDM4	rs1380576 CG vs. GG	0.385	0.030-4.867	0.461	0.231	0.015-3.656	0.299	0.157	0.005-4.893	0.291
		rs1380576 CC vs. GG	3.482	0.117-103.948	0.472	1.372	0.031-61.016	0.870	0.777	0.010-62.020	0.910
		rs4245739 AC vs. CC	2.000	0.181-22.056	0.571	1.234	0.095-16.092	0.873	1.505	0.049-45.828	0.815
		rs4245739 AA vs. CC	0.650	0.023-18.585	0.801	0.592	0.014-24.813	0.783	1.283	0.015-106.256	0.912
	PR (+ vs. -)					10.965	3.810-31.553	0.000	12.330	3.617-42.036	0.000
	HER2 (+ vs. -)					0.632	0.198-2.014	0.438	0.372	0.105-1.321	0.126
	Age (41-50 vs. 30-40 years)								0.594	0.203-1.737	0.342
	pT (T1b vs. T1a)								2.249	0.663-7.631	0.194
	N (N1 vs. N0)								2.121	0.705-6.380	0.181
	G (G3 vs. G1+G2)								0.350	0.105-1.162	0.086
Positive PR	MDM4	rs1380576 CG vs. GG	1.538	0.122-19.470	0.739	2.638	0.165-42.300	0.493	2.767	0.139-55.188	0.505
		rs1380576 CC vs. GG	8.521	0.287-252.999	0.216	6.045	0.142-256.828	0.347	17.690	0.305-1025.924	0.165
		rs4245739 AC vs. CC	0.500	0.045-5.514	0.571	0.124	0.008-1.925	0.136	0.210	0.008-5.315	0.344
		rs4245739 AA vs. CC	0.163	0.006-4.646	0.288	0.059	0.001-2.639	0.144	0.035	0.000-2.562	0.126
	ER (+ vs. -)					8.560	3.132-23.392	0.000	10.348	3.123-34.285	0.000
	HER2 (+ vs. -)					0.562	0.185-1.709	0.310	0.517	0.149-1.796	0.299
	Age (41-50 vs. 30-40 years)								1.794	0.634-5.078	0.271
	pT (T1b vs. T1a)								0.758	0.221-2.593	0.659
	N (+ vs. -)								0.422	0.140-1.272	0.126
	G (G3 vs. G1+G2)								0.148	0.041-0.529	0.003
Positive ER	MDM2	rs937283 AG vs. AA	1.383×109	0.000-inf	1.000	7.751×108	0.000-inf	1.000	2.756×109	0.000-inf	1.000
		rs937283 GG vs. AA	1.434×1017	0.000-inf	0.099	7.557×1016	0.000-inf	0.099	6.613×1017	0.000-inf	0.099
		rs937282 CG vs. CC	0.000	0.000-inf	1.000	0.000	0.000-inf	1.000	0.000	0.000-inf	1.000
		rs937282 GG vs. CC	0.000	0.000-inf	0.099	0.000	0.000-inf	0.099	0.000	0.000-inf	0.099
	MDM4	rs1380576 CG vs. GG	0.536	0.036-7.944	0.650	0.442	0.030-6.617	0.554	0.422	0.013-13.862	0.628
		rs1380576 CC vs. GG	3.091	0.082-116.727	0.542	1.965	0.045-86.690	0.727	1.001	0.011-90.433	1.000
		rs4245739 AC vs. CC	12.732	0.438-370.188	0.139	4.924	0.175-138.293	0.349	3.225	0.057-181.816	0.569
		rs4245739 AA vs. CC	5.898	0.088-394.848	0.408	3.166	0.042-237.869	0.601	5.611	0.037-854.092	0.501
	PR (+ vs. -)					13.464	4.179-43.382	0.000	16.420	4.083-66.033	0.000
	HER2 (+ vs. -)					1.189	0.320-4.415	0.796	0.712	0.170-2.990	0.643
	Age (41-50 vs. 30-40 years)								0.905	0.271-3.028	0.872
	pT (T1b vs. T1a)								1.926	0.528-7.032	0.321
	N (N1 vs. N0)								4.463	1.120-17.781	0.034
	G (G3 vs. G1+G2)								0.390	0.095-1.604	0.192
significant p-values are marked in bold
vs. – versus, “-“ – negative, “+” – positive, ER - estrogen receptor, PR - progesterone receptor, HER2 - human epidermal growth factor receptor 2, T1a – >1 mm but ≤5 mm, T1b – >5 mm but ≤10 mm across, N – lymph node involvement, G1 – well differentiated (low grade), G2 – moderately differentiated (intermediate grade), G3 – poorly differentiated.
