# Supplementary material for: Associations of MDM2 and MDM4 Polymorphisms with Early-Stage Breast Cancer
Source: J Clin Med. 2021 Feb 19;10(4):866. doi: 10.3390/jcm10040866 (PMC7922970; doi:10.3390/jcm10040866)
Supplement: Supplementary file 1 [file jcm-10-00866-s001.zip › Supplemental file 2_Figure S1.xlsx]

## Sheet: Figure 1S.
Figure 1S. Kaplan–Meier estimates of overall survival: a) rs2279744, b) rs937283, c) rs937282, d) rs1380576, e) rs4245739.
a)	Overall Comparisons
		Chi-Square	df	Sig.
	Log Rank (Mantel-Cox)	1.5727	2	0.455504
	Breslow (Generalized Wilcoxon)	1.66477	2	0.43501
	Tarone-Ware	1.62114	2	0.444605
	Test of equality of survival distributions for the different levels of rs2279744.
b)	Overall Comparisons
		Chi-Square	df	Sig.
	Log Rank (Mantel-Cox)	0.0663872	2	0.967351
	Breslow (Generalized Wilcoxon)	0.0567793	2	0.97201
	Tarone-Ware	0.0612899	2	0.96982
	Test of equality of survival distributions for the different levels of rs937283.
c)	Overall Comparisons
		Chi-Square	df	Sig.
	Log Rank (Mantel-Cox)	0.592974	2	0.743425
	Breslow (Generalized Wilcoxon)	0.589244	2	0.744813
	Tarone-Ware	0.591961	2	0.743802
	Test of equality of survival distributions for the different levels of rs937282.
d)	Overall Comparisons
		Chi-Square	df	Sig.
	Log Rank (Mantel-Cox)	2.59686	2	0.27296
	Breslow (Generalized Wilcoxon)	2.36573	2	0.3064
	Tarone-Ware	2.48212	2	0.289077
	Test of equality of survival distributions for the different levels of rs1380576.
e)	Overall Comparisons
		Chi-Square	df	Sig.
	Log Rank (Mantel-Cox)	0.241478	2	0.886265
	Breslow (Generalized Wilcoxon)	0.280656	2	0.869073
	Tarone-Ware	0.258977	2	0.878545
	Test of equality of survival distributions for the different levels of rs4245739.
